# Supplementary material for: Bruceine D Identified as a Drug Candidate against Breast Cancer by a Novel Drug Selection Pipeline and Cell Viability Assay
Source: Pharmaceuticals (Basel). 2022 Jan 31;15(2):179. doi: 10.3390/ph15020179 (PMC8875459; doi:10.3390/ph15020179)
Supplement: Supplementary file 1 [file pharmaceuticals-15-00179-s001.zip]

Archive with 2 entries (2 files):
- Supplementary/Supplementary File S1.xlsx
- Supplementary/Supplementary File S2.pdf
