# Supplementary material for: Bruceine D Identified as a Drug Candidate against Breast Cancer by a Novel Drug Selection Pipeline and Cell Viability Assay
Source: Pharmaceuticals (Basel). 2022 Jan 31;15(2):179. doi: 10.3390/ph15020179 (PMC8875459; doi:10.3390/ph15020179)
Supplement: Supplementary file 1 [file pharmaceuticals-15-00179-s001.zip › Supplementary/Supplementary File S1.xlsx]

## Sheet: Summary
Table S1: Detailed model statistics for the 103 context-specific natural product models using GSE85871
​​Table S2: Natural product target interactions extracted from DrugBank V5, PROMISCUOUS 2.0 & NPASS
Table S4: List of approved breast cancer from cancer.gov
Table S5: Breast Cancer drug-target interactions extracted from DrugBank V5, PROMISCUOUS 2.0 & NPASS
Table S6: Preclinical in vitro evidence for the candidate natural product drugs.
Table S7: Medium composition of the MEM medium used for context-specific model building
Table S8: Additional clinical evidence for the candidate natural product drugs
Table S10: Published concentrations and IC50 values for bruceine D, scutarellein and emodin
Table S11: List of reactions targeted by emodin, scutellarein, bruceine D and the breast cancer drugs in the androgen and estrogen metabolism and synthesis pathway

## Sheet: Table S1
Natural product name	Number of Reactions	Number of Metabolites	Number of Genes
1beta-hydroxyalantolactone	1706	1483	908
6-gingerol	1850	1521	919
Aconitine	1896	1640	1077
Acteoside	1768	1523	1049
Ainsliadimer A	1885	1533	1035
Alantolactone	1901	1574	1011
Andrographolide	1981	1628	1035
Anhydroicaritin	2050	1676	1074
Arenobufagin	1941	1618	1077
Artemisinin	1903	1635	1069
Astragaloside IV	1903	1641	1108
Bacopaside I	1779	1534	982
Benzoylaconitine	1802	1549	965
Benzoylhypaconitine	1808	1557	1032
Benzyl benzoate	1879	1624	1079
Berberine hydrochloride	1832	1584	1008
Bilobalide	1847	1594	1050
Borneol	1783	1541	1047
Britanin	1984	1605	987
Bruceine D	1832	1495	955
Bufalin	1859	1527	1034
Bufotaline	1776	1546	1034
Chelerythrine	1851	1526	943
Chenodeoxycholic acid	1922	1645	1062
Chlorogenic acid	1886	1626	1074
Cholic acid	1896	1632	1075
Cinnamaldehyde	1774	1532	1028
Cinnamic acid	1914	1659	1060
Cinobufogenin	1943	1619	1084
Cinobufotalin	1883	1567	1047
Curculigoside	1962	1596	1026
DMSO	1889	1647	1060
Daidzin	1932	1585	935
Deoxycholic acid	1953	1689	1082
Dioscin	1939	1582	945
Emodin	1888	1546	1030
Ephedrine hydrochloride	1928	1654	1074
Ethyl caffeate	1961	1607	947
Ferulic acid	1593	1378	1007
Four mixture	1982	1608	981
Gallic acid	1988	1625	1046
Gamabufatalin	1886	1557	1036
Gastrodin	1925	1664	1036
Geniposide	1887	1610	1032
Gentiopicroside	1818	1564	1051
Ginkgolide B	1822	1567	1056
Ginsenoside Rb1	1900	1639	1094
Ginsenoside Rb2	1949	1603	1064
Ginsenoside Rb3	1797	1541	1057
Ginsenoside Rc	1932	1669	1083
Ginsenoside Rd	1812	1572	988
Ginsenoside Re	1906	1644	1091
Ginsenoside Rg1	1899	1639	1065
Glycyrrhizic acid	1870	1615	1029
Hesperidin	2039	1693	1102
Honokiol	1798	1560	1050
Hydroxysafflor yellow A	1659	1353	969
Hyodeoxycholic acid	1871	1613	1037
Hypaconitine	1787	1538	997
Hyperoside	1894	1544	1047
Imperatorin	1909	1573	1036
Isoalantolactone	1998	1663	1093
Isoborneol	2169	1790	1128
Japonicone A	2026	1673	1057
L-scopolamine	1828	1573	1037
Liquiritin	1903	1572	1046
Lobetyolin	1956	1679	1090
Macrozamin	1804	1493	998
Magnolol	2007	1656	1002
Matrine	1845	1591	970
Muscone	1756	1512	1030
Narciclasine	1770	1460	1013
Nitidine chloride	1895	1566	916
Notoginsenoside R1	1794	1551	1012
Oleanic acid	1866	1609	1012
Oridonin	1922	1574	961
Osthole	1899	1559	935
Oxymatrine	2008	1727	1015
Paeoniflorin	1793	1538	972
Phillyrin	1926	1653	986
Protocatechuic aldehyde	1791	1538	966
Puerarin	1867	1608	1084
Resibufogenin	2011	1665	1087
Resveratrol	1857	1599	1064
Saikosaponin A	1931	1665	1093
Saikosaponin D	1915	1646	1036
Salidroside	1892	1617	1010
Salvianic acid A sodium	1810	1558	1038
Salvianolic acid B	1695	1463	989
Sanguinarine	1911	1576	989
Santonin	1937	1600	1044
Schisantherin A	1945	1593	929
Schizandrin	1823	1571	970
Scutellarein	1903	1568	1069
Sennoside A	1903	1577	980
Silybin	2032	1671	992
Stachydrine hydrochloride	1962	1701	1114
Strychnine	1761	1527	1025
Tanshinone IIA	1975	1640	972
Telocinobufagin	1923	1597	1072
Tetrahydropalmatine	1941	1670	1034
Ursodeoxycholic acid	1841	1579	1040
β-ecdysterone	1806	1569	1061

## Sheet: ​​Table S2
Natural product	Targets	Number of targets
Chelerythrine	THRB; NFKB1; HSD17B10; RAB9A; SMN1; SMN2; TSHR; TDP1; MAPT; CYP2C19; HIF1A; ALDH1A1; ALOX15; MAPK1; ALOX12; KMT2A; NPC1; USP2; MTOR; HPGD; THPO; TP53; CYP2D6; CYP3A4; CYP2C9; ATAD5; NFE2L2; KAT2A; EHMT2; CBX1; ALOX15B; FEN1; CYP1A2; VDR; ATXN2; RGS4; HSPA5; SLCO2B1; SLCO1B3; SLCO1B1; MARK1; SRPK3; NEK7; ABL2; AURKA; CCNA1; CCNE2; CSNK1D; DAPK1; EPHA5; FGFR3; FGFR4; FYN; HCK; CHUK; IKBKB; MAPK10; …	266
Resveratrol	THRB; NFKB1; HSD17B10; RAB9A; SMN1; SMN2; MAPT; CYP2C19; HIF1A; ALDH1A1; ALOX15; KMT2A; NPC1; MTOR; HPGD; TP53; CYP3A4; CYP2C9; ATAD5; NFE2L2; EHMT2; CBX1; ALOX15B; CYP1A2; ATXN2; RGS4; HSPA5; SLCO1B3; SLCO1B1; LCK; ABL1; AKT1; PRKCA; ARSA; APEX1; CA1; CA2; CA4; CA7; CA12; AR; CYP1A1; CYP1B1; IDH1; PTPN1; CBFB; PTGS1; ESR1; ABCB1; BCR; PTGS2; SIRT1; SIRT2; SIRT3; CYP19A1; NQO2; ABCC2; ODC1; TYR; …	123
Emodin	THRB; HSD17B10; TSHR; TDP1; MAPT; CYP2C19; HIF1A; ALDH1A1; ALOX15; MAPK1; KMT2A; NPC1; THPO; TP53; CYP2D6; CYP3A4; CYP2C9; NFE2L2; EHMT2; CBX1; FEN1; VDR; RGS4; SLCO1B3; SLCO1B1; MAP2K1; CSNK2A2; LCK; CSK; GSK3B; CHEK1; FGR; LYN; RPS6KA5; MAPKAPK2; MAPK9; RPS6KA1; AKT1; PLK1; PRKCA; MAPK14; SYK; MAPK11; MAPKAPK5; MAPK12; SRC; ROCK2; MAPK13; SGK1; RPS6KB1; PIM1; PDPK1; ARSA; APEX1; AR; NEU2; UGT1A…	107
Honokiol	MAPT; KMT2A; FEN1; ATXN2; HSPA5; APEX1; POLB; GAA; GMNN; GLP1R; RAPGEF4; PTH1R; ALOX5; RXRA; KDM4A; GABRB2; SLC5A7; SMAD3; SMPD1; GPR55; CNR1; CNR2; SNCA; GABRG2	24
Magnolol	MAPT; ALDH1A1; KMT2A; HPGD; EHMT2; ALOX15B; ATXN2; KDM4E; GAA; GMNN; GLP1R; RAPGEF4; PTH1R; GABRB2; SLC5A7; SMAD3; GPR55; CNR1; CNR2; TARDBP; NPSR1	21
Osthole	CYP2C19; ALDH1A1; CYP2D6; CYP3A4; CYP2C9; CBX1; SLCO1B3; SLCO1B1; PTGS1; ABCB1; GMNN; GLP1R; RAPGEF4; ALOX5; USP1; GBA; GAPDH; XPO1; BACE1	19
Cinnamaldehyde	ALDH1A1; MAPK1; NFE2L2; AR; IDH1; ESR1; PTGS2; LMNA; PPARD; GMNN; RORC; PTH1R; TRPA1; PDE5A; XDH; CXCL8; MPG; OR5K1	18
Hesperidin	SLCO1B3; SLCO1B1; AURKB; GSK3B; POLB; POLI; KDM4A; BAZ2B; GLS; POLH; PIN1; APBA1; CALM1; CALM2; CALM3; CTDSP1; HPSE; CACNA1B	18
Hyperoside	MAPT; MAPK1; EHMT2; CDK5R1; APEX1; PTPN1; LMNA; KDM4E; POLB; GAA; MBNL1; BAZ2B; HTR1A; EPHX2; GLA; GBA; AKR1B1	17
Scutellarein	GRK6; FLT3; GABRA6; AMY1A; AMY1B; AMY1C; NEU2; CYP1A1; CYP1B1; ALDH5A1; UGT1A1; IDH1; PTPRS; PTPRA; PTPN1; PTPN6	16
Artemisinin	ALDH1A1; CYP3A4; CYP2C9; CBX1; CYP1A2; SLCO1B3; SLCO1B1; APEX1; CBFB; GMNN; USP1; TARDBP; CYP2B6; NR1I2; NR1I3	15
Glycyrrhizic acid	NFKB1; SLCO1B3; SLCO1B1; AKR1C2; ABCB11; ALB; TNF; LPL; HMGB1; HSD11B1; CASP3; HSD11B2; AKR1C4; AKR1C3	14
Daidzin	RAB9A; SMN1; SMN2; NPC1; TP53; ATAD5; CBX1; BRCA1; MAOB; ALDH2; IL2; ABCG2	12
Ferulic acid	CA1; CA2; CA4; CA7; CA12; CA3; CA5A; CA5B; CA6; CA9; CA14; KDM4E	12
Ursodeoxycholic acid	ABCC2; NR3C1; NR1H4; AKR1C2; SLC10A2; SLC10A1; GPBAR1; CISD1; CYP2E1; ABCB11; SLCO1A2; ABCC4	12
Chenodeoxycholic acid	TDP1; KMT2A; CYP3A4; NR1H4; NR1I2; UGT2B7; AKR1C2; SLC10A2; GPBAR1; MEN1; CYP27A1	11
Borneol	UGT1A1; UGT1A3; UGT1A4; UGT1A6; UGT1A8; UGT1A9; UGT2B15; UGT2A1; UGT2A2; UGT2B7	10
Andrographolide	NFKB1; SLCO1B3; SLCO1B1; AKT1; AR; NFKB2; TNF; IL1B; IL6	9
Cinobufotalin	RAB9A; NPC1; ATAD5; NFE2L2; ATXN2; IDH1; PTH1R; SMAD3; GLS	9
Liquiritin	TP53; ATAD5; PTPN1; POLI; GMNN; MBNL1; ADRB2; BAZ2B; P4HB	9
Tetrahydropalmatine	CYP3A4; SLCO1B3; SLCO1B1; ESR1; F3; HTR1A; DRD2; DRD1; HTR2A	9
Deoxycholic acid	NR1H4; SLC10A2; SLC10A1; GPBAR1; ABCB11; SLCO1A2; GSTP1; EFL1	8
Strychnine	CYP3A4; KAT2A; SLCO1B3; SLCO1B1; SCN3A; GABRR1; CBFB	7
Puerarin	MGLL; CA1; CA2; CA4; CA7; CA12	6
Ginsenoside Rb1	SLCO1B3; IDH1; TOP2A; TOP1	4
Gentiopicroside	CBX1; SMAD3; USP1	3
Paeoniflorin	SLCO1B3; SLCO1B1; ESR1	3
Sennoside A	SLCO1B3; SLCO1B1; APEX1	3
Aconitine	SLCO1B3; SLCO1B1	2
Acteoside	PRKCA; L3MBTL1	2
Gastrodin	ALDH5A1; ABAT	2
Ginsenoside Rb3	TOP2A; TOP1	2
Ginsenoside Rd	TOP2A; TOP1	2
Ginsenoside Re	TOP2A; TOP1	2
Oxymatrine	CBX1; GNAS	2
Schisantherin A	ABCC1; ID1	2
Bufalin	CLCN3	1
Dioscin	SLCO1B3	1
Ginsenoside Rg1	SLCO1B3	1
Isoalantolactone	ESR1	1
Narciclasine	CYP3A4	1
Phillyrin	PTGS1	1
Salidroside	PTGS1	1
Schizandrin	ABCC1	1

## Sheet: Table S4
Breast cancer drugs
Abemaciclib
Alpelisib
Anastrozole
Atezolizumab
Capecitabine
Cyclophosphamide
Docetaxel
Doxorubicin
Epirubicin
Eribulin
Everolimus
Exemestane
Fluorouracil
Fulvestrant
Gemcitabine
Goserelin
Ixabepilone
Lapatinib
Letrozole
Margetuximab
Megestrol
Methotrexate
Neratinib
Olaparib
Paclitaxel
Palbociclib
Pamidronate
Pembrolizumab
Pertuzumab
Ribociclib
Sacituzumab
Talazoparib
Tamoxifen
Tamoxifen citrate
Thiotepa
Toremifene
Trastuzumab
Trastuzumab deruxtecan
Trastuzumab emtansine
Tucatinib
Vinblastine

## Sheet: Table S5
Breast cancer drug	Targets
Abemaciclib	ABCB1, CYP3A4, CYP2C9, CYP1A2, CYP2B6, CYP2C8, ABCG2, ALB, CDK4, CCND1, CCNE1, CDK2, CCND3, CDK9, CDK6, CDK5, CDK1, CDK7, ORM2, CCNT1, CCNB1, CCNH, MNAT1, CDK5R1, SLC47A1, SLC47A2, OTC, CYP2D6, SLC22A2
Alpelisib	ABCB1, CYP3A4, CYP2C9, CYP2C19, CYP2C8, ABCG2, PIK3CD, PIK3CA, PIK3CB, PIK3CG
Anastrozole	ABCB1, CYP3A4, CYP2C9, CYP1A2, CYP19A1, CYP2C8, CYP3A5, UGT1A4, UGT1A3, UGT2B7
Atezolizumab	CD274
Capecitabine	CYP2C9, TYMS, CES1, TYMP, DPYD, CDA
Cyclophosphamide	NPSR1, CYP3A4, CYP2C9, CYP2C19, KDM4E, NR1I2, ALOX15, MAPK1, CYP2B6, CYP2A6, CYP2C18, CYP2C8, CYP3A5
Docetaxel	ABCB1, TUBB6, BCL2, MAPT, CYP3A4, TACR2, ABCC10, ABCC1, SLCO1B3, TUBB3, EGFR, NR1I2, CYP3A5, ABCG2, ABCC2, SLC22A7, ALB, TUBB4A, TUBB, MAP2, MAP4, TUBA1B, TUBA4A, TUBB4B, TUBA3C, TUBA3D, TUBB2A, TUBB8, TUBA3E, TUBA1A, TUBA1C, TUBB2B, TUBB1, CYP3A7, CYP3A7, CYP1B1, GHRHR
Everolimus	ABCB1, MTOR, CYP3A4, SLCO1B3, SLCO1B1, SLCO1A2, KCNE1, KCNQ1, KCNH2, SCN5A, KCND3, CYP2D6
Exemestane	CYP3A4, CYP19A1
Fulvestrant	CYP3A4, ESR1, PGR, NR1I2, ESRRA, EPHX2, ESR2, NR1H4, UGT1A1
Goserelin	LHCGR, GNRHR
Ixabepilone	ABCB1, CYP3A4, TUBB3
Letrozole	ABCB1, CYP3A4, VDR, USP1, CYP19A1, TSHR, CYP2C19, CBFB, CYP17A1, CYP11B2, CYP11B1, CYP2A6, ALB, UGT2B7
Margetuximab	ERBB2
Megestrol acetate	ABCB1, LMNA, SMN1; SMN2, SMN1; SMN2, HIF1A, NPSR1, CYP3A4, CYP2C9, NR3C1, PGR, POLB
Methotrexate	ABCB1, KMT2A, LMNA, SMN1; SMN2, SMN1; SMN2, MAPT, BLM, TP53, HSD17B10, CYP3A4, ABCC10, ABCC1, SLCO1B3, SLCO1B1, POLB, KDM4E, ALOX15, MEN1, ABCC4, ALDH1A1, DHFR, TYMS, GLA, FOLR2, FOLR1, HPGD, ALOX12, APEX1, CASP1, SLC19A1, CASP7, FPGS, SLC22A6, SLC22A8, ABCC11, SLC46A1, SLC22A11, TDP1, ABCG2, NCOA3, AOX1, MTHFR, PGD, ATIC, GGH, ABCC3, ABCC2, SLCO1A2, SLC16A1, SLCO1C1, SLCO3A1, SLC22A7, SLCO4C1, A…
Neratinib	ABCB1, CYP3A4, FYN, ERBB2, EGFR, ABL1, SRC, MERTK, ALB, CHEK1, PRKD3, MAP4K4, MET, FLT3, MAPK8, NEK2, JAK3, MST1R, MAP4K2, MAP4K5, STK25, MAP2K7, GAK, EPHB6, MAP3K13, NUAK1, STK17B, STK10, CHEK2, INSR, LCK, FES, CSF1R, YES1, LYN, HCK, FGR, WEE2, INSRR, FER, ERBB3, WEE1, AXL, TIE1, KDR, MAP2K2, CSK, TXK, SYK, CSNK1E, CSNK1E, CDK7, BLK, IRAK1, NEK3, MAPK10, SIK1, SIK1, CSNK1G2, MAP3K9, CDK16, MAP2K…
Olaparib	ABCB1, CYP3A4, CYP2B6, CYP3A5, ABCG2, TNKS, PARP1, PARP6, TNKS2, PARP2, PARP3
Paclitaxel	ITGAV, ABCB1, TUBB6, BCL2, BCL2L1, SLC22A1, KMT2A, LMNA, RECQL, RAB9A, SMN1; SMN2, SMN1; SMN2, MTOR, THRB, MAPT, HIF1A, PMP22, NPC1, USP2, BLM, THPO, TP53, HSD17B10, NPSR1, CYP3A4, GMNN, CYP2C9, NFE2L2, ATAD5, PIN1, CYP1A2, ATXN2, CBX1, AR, PPARD, ESR1, RGS4, PPARG, SMAD3, VDR, NR3C1, USP1, RXRA, CCKAR, MC5R, OPRD1, FYN, ERBB2, TACR2, ABCC10, ABCC1, ABCB11, SLCO2B1, SLCO1B3, SLCO1B1, IDH1, SNCA, …
Paclitaxel docosahexaenoic acid	BCL2
Palbociclib	ABCB1, SLC22A1, CYP3A4, ABCG2, ALB, CHEK1, DAPK3, ROCK2, PRKD3, MAP4K4, PAK4, RET, MET, CDK4, CCNA2, CCND1, CCNE1, CDK2, CCND2, CCND3, FLT3, MAPK8, MAPK9, CLK2, CDK9, RPS6KA3, PRKX, NEK2, JAK3, CDK6, CDK5, MST1R, MAP4K2, PRKAA1, DYRK1A, LRRK2, TAOK1, CLK4, ALK, DYRK1B, MAP4K5, SULT2A1
Pamidronate	LMNA, GGPS1, FDPS
Pembrolizumab	PDCD1
Pertuzumab	ERBB2
Ribociclib	CYP3A4, CDK4, CDK2, CDK6, CDK1
Sacituzumab govitecan	UGT1A1, 1,00 TOP, FUBP1, TACSTD2
Tamoxifen butyl bromide	ESR1
Tamoxifen ethyl bromide	ESR1
Tamoxifen isopropyl bromide	ESR1
Tamoxifen methyl iodide	ESR1
Thiotepa	LMNA, SMN1, SMN2, CYP3A4, CYP2B6, HPGD, TDP1, HBB, BCHE
Toremifene	ABCB1, LMNA, CYP3A4, ESR1, SHBG, HTR6, CYP1A1
Trastuzumab	ERBB2, EGFR, CYP19A1, FCGR3B, C1R, C1QA, C1QB, C1QC, FCGR3A, C1S, FCGR1A, FCGR2A, FCGR2B, FCGR2C
Trastuzumab deruxtecan	ABCB1, CYP3A4, ABCC1, SLCO1B3, SLCO1B1, FCGR1A, ABCG2, SLC47A2, GAA, 1,00 TOP, CTSB, CTSL
Trastuzumab emtansine	ABCB1, CYP3A4, ERBB2, CYP3A5
Tucatinib	ABCB1, ERBB2, CYP2C8, ABCG2, ERBB3, SLC47A1, SLC47A2, SLC22A2

## Sheet: Table S6
Natural product	In vitro tested breast cancer cell lines	Number of tested cell lines	References
Chelerythrine	MDA-MB-231, BT-549, HCC1937, MDA-MB-468, MCF7, ZR-75-1, SK-BR-3, MDA-MB-453	8	DOI: 10.1038/s41598-017-02222-0
Osthole	MCF-7, MDA-MB-231, T-47D, SK-Br-3, BT-474,BT-549, MDA-MB-468	7	DOI: 10.1186/s13046-018-0992-z, DOI: 10.1038/s41401-021-00757-7, DOI: 10.3390/nu11112777
Resveratrol	MCF-7, MDA-MB-231, MDA-MB-453, MDA-MB-468, T47D, SK-BR-3, Bcap-37	7	DOI: 10.1016/j.semcancer.2015.11.001, DOI: 10.3389/fonc.2021.569295, DOI: 10.3389/fphar.2018.00742, DOI: 10.1385/abab:135:3:181
Narcilasine	MCF-7, MDA-MB-231, MDA-MB-468, BT-483, BT-549, HCC1937	6	DOI: 10.1111/cpr.12518 DOI: 10.1593/neo.07535
Tetrahydropalmatine	MCF-7, BT474, T47D, MDA-MB453, MDA-MB468	5	DOI: 10.7150/ijbs.44005
Ferulic acid	MCF-7, 4T1, MDA-MB-231, BT474, SKBR3	5	DOI: 10.1007/s10529-017-2475-2, DOI: 10.3892/or.2016.4804 DOI: 10.1111/j.1365-2362.2006.01676.x
Emodin	MCF-7, ZR-75-1, MDA-MB-453, MDA-MB-231	4	DOI: 10.3109/13880209.2013.782322 DOI: 10.4174/astr.2019.97.5.230 https://pubmed.ncbi.nlm.nih.gov/25261647/ DOI: 10.3892/or.2014.3585 DOI: 10.3892/ijmm.2018.3638
Bacopaside I	MCF-7,T47D, MDA-MB-231	3	DOI: 10.3390/molecules24193539
Chenodeoxycholic acid	MCF-7, MDA-MB-231	2	DOI: 10.5604/01.3001.0010.5501
Schizandrin	T47D, MDA-MB-231	2	DOI: 10.1002/ptr.2907
Bruceine D	MCF-7, MDA-MB-231	2	DOI: 10.3892/etm.2019.8187, DOI: 10.1016/j.biochi.2021.01.009
Daidzin	MCF-7, T47D	2	DOI: 10.3390/cancers12010167
Scutellarein	MCF-7, MDA-MB-231	2	Doi: 10.12659/MSM.904492 DOI: 10.3390/molecules23020310
Glycyrrhizic acid	MCF-7, MDA-MB-231	2	DOI: 10.1016/j.ejphar.2017.05.026, DOI: 10.3892/or.2017.6123 DOI: 10.3390/catal8120615 DOI: 10.5114/aoms.2018.79429
Salvianolic Acid B	MCF-7, MDA-MB-231	2	DOI: 10.18632/oncotarget.26348 DOI: 10.3390/ijms20225653
Ginsenoside Rb1	MCF-7	1	DOI:10.1007/bf03179933
Hydroxysafflor yellow A	MCF-7	1	DOI: 10.2174/1574891X14666190516102218 DOI: 10.1039/c4ra07417c DOI: 10.3892/ol.2021.12687
Hypaconitine	MCF-7	1	DOI: 10.3390/molecules17055187
Salidroside	MDA-MB-231	1	DOI: 10.3892/ijo.2018.4430
Salvianic acid A sodium	MCF-7	1	DOI: 10.1097/CAD.0000000000000184 DOI: 10.1080/15384047.2015.1070990
Ethyl caffeate	MCF-7	1	DOI: 10.1038/sj.bjp.0706343
Macrozamin		0

## Sheet: Table S7
Metabolite IDs
arg_L[e]
arg_L[e]
ca2[e]
chol[e]
cl[e]
co2[e]
cys_L[e]
fol[e]
glc_D[e]
gln_L[e]
glu_L[e]
h20[e]
hco3[e]
his_L[e]
ile_L[e]
inost[e]
k[e]
leu_L[e]
lys_L[e]
M02144[e]
met_L[e]
mg2[e]
na1[e]
ncam[e]
phe_L[e]
pi[e]
pnto_R[e]
pydx[e]
ribflv[e]
so4[e]
thm[e]
thr_L[e]
trp_L[e]
tyr_L[e]
val_L[e]

## Sheet: Table S8
Natural product	Phase	Number of participants	Indication	Effectiveness	Drugs combination/ Alone
Ferulic acid		18	cardiovascular disease	Not effective	Alone
Ferulic acid	Phase 2	20	dementia in frontotemporal lobar degeneration and dementia with Lewy bodies.	Effective	Drug herbs combination
Ferulic acid		39	Decreases symptoms of COVID-19	Effective	Drug herbs combination
Glycyrrhizic acid	Phase 1/2	75	Acute stroke	Effective	Alone
Glycyrrhizic acid		17	Addison Disease	Effective	Alone
Glycyrrhizic acid		400	Autoimmune Liver Disease	Not published yet	Alone
Glycyrrhizic acid		60	Metabolic syndrome	Not published yet	Drug herbs combination
Glycyrrhizic acid	Phase 1/2	60	Liver cancer	Not published yet	Alone
Glycyrrhizic acid	Phase 1/2	60	Lung cancer	Not published yet	Alone
Glycyrrhizic acid	Phase 4	60	Hepatocellular Carcinoma	Not published yet	Drug herbs combination
Glycyrrhizic acid	Phase 3	261	chronic hepatitis C (CHC) and liver fibrosis (Metavir fibrosis score of F2 and F3)	Not published yet	Alone
Resveratrol	Phase 2	24	Metabolic Syndrome X	Effective	Alone
Resveratrol	Phase 2	119	Alzheimer's Disease	Effective	Alone
Resveratrol	Phase 1	11	Colon cancer	Effective	Alone and combination
Resveratrol		40	Breast cancer	Not effective	Drug herbs combination
Resveratrol		76	Obesity Inflammation Insulin Sensitivity Osteoporosis	Not effective	Alone
Resveratrol	Phase 2	24	Multiple myeloma	Terminated/Not effective	Alone and combination with Bortezomib
Resveratrol	Phase 2	100	Covid-19	Terminated/not published	Alone
Resveratrol	Phase 1	9	Colorectal neoplasms	The purpose of the study was to assess the safety, pharmacokinetics, and pharmacodynamics of the formulation-->effective	Alone
Resveratrol	Phase 1	40	Healthy	determine the concentration of resveratrol and its metabolites in the plasma, urine, and feces for chemoprevention, --> effective	Alone
Resveratrol		7	Neuroendocrine tumor	Not published yet	Alone
Resveratrol	Phase 1	20	Adenocarcinoma of the Colon/ Adenocarcinoma of the Rectum	Not published yet	Alone
Salvianolic Acid B	Phase 2	60	treatment of liver fibrosis in chronic hepatitis B	Effective
Salvianolic Acid B	Phase 2	240	Vascular dementia	Effective	Drug herbs combination

## Sheet: Table S10
Natural product	Cell line	Concentrations	Lowest inhibitory conc.	IC50	DOI
Bruceine D	MDA-MB-231	100, 50, 25, 12.5, 6.25, 3.13, 1.56, 0.78 and 0.39 µM		40.805, 5.84 and 2.364 µM at 24, 48 and 72 h	doi: 10.3892/etm.2019.8187
	MDA-MB-231	0.5, 1, 2, and 5 μM		2.2 μM at 48 h	doi.org/10.1016/j.biochi.2021.01.009
	MCF-7			2.5 μM at 48 h
Emodin	MCF-7	0-120 µm	60 µM reduced 56.5% in cell viability after 48 h		doi: 10.4174/astr.2019.97.5.230
	ZR-75-1		60 µM reduced 87.4% in cell viability after 48 h
	MDA-MB-231	10, 20, 40 and 80 μM for 24, 48 and 72 h	40 µM reduced ~45% in cell viability after 72 hr (from Fig1.B)		doi: 10.3892/or.2014.3585
	MDA-MB-453	1, 10, 50, 100 or 200 μM		~66.792 μM	doi: 10.3892/ijmm.2018.3638
	MDA-MB-231			55.2 μM
Scutellarein	MCF-7	40–120 μM of Scutellarin	No significant increase in the number of apoptitic cells at 40–80 μM after 24 h, but at 120 μM apoptosis increased significantly.		doi: 10.12659/MSM.904492
	MDA-MB-231	1 to 200 μM		53.91 μM	doi: 10.3390/molecules23020310

## Sheet: Table S11
Androgen and estrogen metabolism and synthesis pathway
RE2235R	Unspecific Monooxygenase	Conversion of estrone into 16alpha-hydroxyestrone	Controlled by 13 target genes
HMR_1944	Steroid 17Alpha-Monooxygenase	Conversion of pregnenolone into 17a-hydroxypregnenolone	Targeted by CYP17A1
HMR_1958	17Alpha-Hydroxypregnenolone Acetaldehyde-Lyase	Conversion of 17a-aydroxypregnenolone into Acetaldehyde	Targeted by CYP17A1
HMR_2029	Unspecific Monooxygenase	Conversion of testosterone into W hydroxytestosterone	Controlled by 14 target genes
